# Supplementary material for: Combining Microbial Culturing With Mathematical Modeling in an Introductory Course-Based Undergraduate Research Experience
Source: Front Microbiol. 2020 Nov 6;11:581903. doi: 10.3389/fmicb.2020.581903 (PMC7674939; doi:10.3389/fmicb.2020.581903)
Supplement: Supplementary file 2 [file Data_Sheet_2.zip]

Archive with 2 entries (2 files):
- SupplementaryFileS6_RCodeForLab.R
- SupplementaryFileS7_RDataForLab.RData
