# Supplementary material for: Combining Microbial Culturing With Mathematical Modeling in an Introductory Course-Based Undergraduate Research Experience
Source: Front Microbiol. 2020 Nov 6;11:581903. doi: 10.3389/fmicb.2020.581903 (PMC7674939; doi:10.3389/fmicb.2020.581903)
Supplement: Supplementary file 2 [file Data_Sheet_2.zip › SupplementaryFileS6_RCodeForLab.R]

#########################################################
#####  Lab 7 -- Walkthrough with growth rate data #######
#########################################################

# First let's clear our workspace to start fresh
rm(list = ls())  

# rm() is the function "remove", and 
# list = ls() makes a list
# of everything in our environment

# Download the data file
# "File_S5_salt_growth.RData"

# Now use the Session tab above to set 
# your working directory to the location of this script
# (which should also be the location of the .RData file)


# Now we can easily load our data
load("File_S5_salt_growth.RData")

# you should have 4 data.frames and 2 values in 
# your environment (upper left). note that the "_long" 
# versions are the same data, but formatted differently.

###############
#### !!! What's the difference in formatting between 
#### !!! growth_s1 and growth_s1_long?
###############

# We have both for convenience.  For plotting many curves at once, 
# long data is easier.  For focusing on a single well, the wide
# data is slightly simpler.

# Let's plot an example well in two different ways.

plot(growth_s1$time, growth_s1$B02)

# Or, using ggplot() from the tidyverse
# to install the tidyverse, uncomment the next line and run it.
# install.packages("tidyverse")

library(tidyverse)

ggplot(growth_s1, aes(x = time, y = B02)) + 
    geom_point()


# They do the same thing. plot() just takes individual columns, but 
# ggplot() is much more flexible. It takes the whole data.frame as 
# the first input, and you can specify particular columns.

ggplot(growth_s1, aes(x = time)) +
    geom_point(aes(y = B02)) + 
    geom_point(aes(y = B03)) + 
    geom_point(aes(y = B04), color = "red") +
    geom_point(aes(y = B05), color = "red")

# With the long data, you can make many plots with concise code
ggplot(growth_s1_long, aes(x = time, y = OD)) + 
    geom_point() + facet_wrap(~well, ncol = 8)


# But we can ignore that for now.  We're going to dive into 
# the fitting process for a single well, and go a little deeper than
# the HW.

# Let's focus on B02 in growth_s1.
ggplot(growth_s1, aes(x = time, y = B02)) + 
    geom_point()

# Let's make a logistic growth function again
log_growth <- function(t,K,r,N0)
{
    N <- K*N0/(N0+(K-N0)*exp(-r*t))
    return(N)
}


# Now that's a function in our environment.
# We can now create a new column, here called log_B02_v1
# that is a particular model attempt at fitting the data.
# Let's store that in a new data.frame
growth_b2 <- transmute(growth_s1,
                    time = time,
                    B02 = B02,
                    log_v1 = log_growth(time,0.98, .1, 0.08))
# transmute is like mutate, but it drops any columns you don't explicitly
# define.  mutate keeps all the previous columns.
# here we used transmute to simplify our data down to only well B02.


# we can plot this by adding a new "layer" to our previous plot
# geom_line() tells R to add a line, with the y-values
# specified by log_B02_v1, and the color as green. I 
# also used size to make the line a little thicker
ggplot(growth_b2, aes(x = time, y = B02)) + 
    geom_point() +
    geom_line(aes(y = log_v1), color = "green", size = 2)

# There's one nuance we've been neglecting. Our OD needs to be
# shifted to account for the blank. Logistic growth by default should
# plateau to 0 on the left and K on the right.  But our media, and the plates,
# deflect/absorb some light, making the minimum OD higher than 0.

# We can simply subtract off the blank. Let's also try out a 
# new model fit.

growth_b2 <- mutate(growth_b2,
                    B02_shifted = B02 - blank_s1,
                    log_v2 = log_growth(time, 0.9, 0.2, 0.01))

ggplot(growth_b2, aes(x = time, y = B02_shifted)) + geom_point() +
    geom_line(aes(y = log_v2), color = "green", size = 2)

# That looks a little better, though not perfect.

# Regardless, let's calculate an RSS, and then an R-squared

rss_v2 <- sum((growth_b2$B02_shifted - growth_b2$log_v2)^2)
# it's around 1.26.

# To convert this to R-squared, we need to get the total sum of 
# squares in the Y variable.  This is the sum of the square of
# each Y-value minus the Y-mean.  This is a lot like the variance,
# but variance is divided by the # observations minus 1.  

# To reverse that, we just multiple the variance (from var())
# by this number, which is 120 in our case.

# We can get the TSS (total sum of squares) as 
TSS_B02 <- var(growth_b2$B02_shifted)*120
TSS_B02

# R-squared is 1 - RSS/TSS
R2_B02 <- 1 - rss_v2/TSS_B02
R2_B02

# This value is 0.877 -- that's quite good.  
# Inuitively, this is saying that about 88% of the variation in the data
# can be explained by our logistic growth model, with only 
# a small fraction that is noise/model inaccuracy/other variation.

###############
#### !!! Dr. Furrow will demostrate a visual version 
#### !!! of R-squared and RSS on the board
###############


#########################################################
#####  R's built-in model-fitting                 #######
#########################################################

# R can actually do some model fitting for us.

# There's a function called nls() (non-linear least squares) that
# can fit a set of output values to a non-linear function of input values

# "least squares" means that it is explicitly trying fits to
# get the lowest residual sum of squares (RSS), and it won't 
# stop testing until it find parameter values that are better
# than any values around them, (for minimizing RSS)

# Let's demo first.

fit <- nls(B02_shifted ~ K*N0/(N0 + (K - N0)*exp(-r*time)),
    data = growth_b2,
    start = list(K = 0.9, r = 0.2, N0 = 0.01))

# alternatively, we could have used our function log_growth()
fit <- nls(B02_shifted ~ log_growth(time, K, r, N0),
           data = growth_b2,
           start = list(K = 0.9, r = 0.2, N0 = 0.01),
           model = TRUE)

# Behind the scenes, this function did a numerical fitting
# Dr. Furrow will demonstrate on the board

# summary() describes the parameter estimates
# definitely different from our guess, though not waaayyy different
summary(fit)


# Note, if you have poor starting values, the model
# might never "converge" to a good fit.

fit2 <- nls(B02_shifted ~ log_growth(time, K, r, N0),
           data = growth_b2,
           start = list(K = 0.6, r = .8, N0 = .8),
           model = TRUE)
# in this case we get an error, because the model
# parameters lead to such a poor fit 
# that it's hard for the algorithm to
# find any small steps to take to improve it.


# let's make a new column.  We could use mutate, but 
# instead I'll model another simple approach
# you can make a new colum with the dollar sign $
growth_b2$log_v3 <- predict(fit,growth_b2$time)

# Here predict() takes a model fit, then returns outputs based
# on a set of input values

# This is equivalent to:
growth_b2 <- mutate(growth_b2,
                    log_v3 = log_growth(time, 0.824,
                                         0.238,
                                         0.004))

# Let's plot this new fit as a red curve
ggplot(growth_b2, aes(x = time, y = B02_shifted)) + geom_point() +
    geom_line(aes(y = log_v2), color = "green", size = 1.2) + 
    geom_line(aes(y = log_v3), color = "red", size = 1.2) + 
    geom_text(x = 60, y = 0.78, label = "nls fit", color = "red", size = 6)


###############
#### !!! Check-in with your benchmate,
#### !!! is that new (red) fit really better?  Why?
###############


# We can quantify better fits with RSS and R-squared 
rss_v3 <- sum((growth_b2$B02_shifted - growth_b2$log_v3)^2)
rss_v3

R2_B02_v3 <- 1 - rss_v3/TSS_B02
R2_B02_v3

# Yup, we've now explained 93% of the variance


# However, many modelers would still question this model fit.  
# Here's one reason why... the model consistently makes mistakes
# in particular time periods.

# To visualize this, we can try plotting just our residuals.  
# Ideally, they should just be scattered above and below 0.  But
# if there are patches of consistent over- or under-estimate, that
# suggests that the model isn't capturing the shape of the data well.

growth_b2<- mutate(growth_b2,
                    log_v3_resid = B02_shifted - log_v3)

ggplot(growth_b2, aes(x = time, y = log_v3_resid)) + geom_point() +
    geom_hline(yintercept = 0, color = "black", linetype = "dashed")

# that does not look so hot. We have regions of over- and under-estimate.

###############
#### !!! Dr. Furrow will demostrate some issues with residuals  
#### !!! on the board.
###############


#########################################################
#####  R's built-in model-fitting pt 2           #######
#########################################################

# So, why can't we just fit a polynomial to our data?
# Why do we care about a model with some biological basis?

# We'll use the standard fitting function lm() here
# to fit a 5-th degree polynomial to the data.
# so it's N = b0 + b1*time + b2*time^2 + b3*time^3 + 
# b4*time^4 + b5*time^5

# and lm() will help us find b0, b1, ..., b5 that 
# give the best fit (lowest RSS)

fit3 <- lm(B02_shifted ~ poly(time, 5, raw = TRUE), 
           data = growth_b2)
summary(fit3)

# Check out this R-squared -- 0.978.  This fit must be great!


growth_b2$poly_v1 <- fit3$fitted.values

ggplot(growth_b2, aes(x = time, y = B02_shifted)) + 
    geom_point() +
    geom_line(aes(y = poly_v1), color = "blue", size = 1.2) +
    theme_bw()

# It does look pretty good. But also nonsensical.
# For example, the first few values are negative!

# We could do even better with a 100 degree polynomial

fit4 <- lm(B02_shifted ~ poly(time, 100, raw = TRUE), data = growth_b2)

summary(fit4)

growth_b2$poly_v2 <- fit4$fitted.values
ggplot(growth_b2, aes(x = time, y = B02_shifted)) + geom_point(color = "black") +
    geom_line(aes(y = poly_v2), color = "blue", size = 1.2) + 
    theme_bw()


###############
#### !!! Can you come up with any drawbacks to the   
#### !!! high-degree polynomial approach?
###############


#########################################################
#####  Our own attempt at modifying the model     #######
#########################################################

# One more thing to get you started on your own thinking

# We know that the logistic model doesn't predict a decrease 
# after we reach our peak.  But this curve is clearly dropping
# back down.

# Let's try (clumsily) to incorporate a death term that 
# increases with time


log_growth_death <- function(t,K,r,d,N0)
{
    N <- (K*N0/(N0+(K-N0)*exp(-r*t)))*exp(-d*t)
    return(N)
}


# This function looks similar to log_growth()
# But now we also multiply by exp(-d*t)
# So as time goes on, this factor will get smaller and decrease N.

# Let's see how it looks.

growth_b2 <- mutate(growth_b2,
                    log_death_v1 = log_growth_death(time, 0.9, 0.2, 0.001,.01))

ggplot(growth_b2, aes(x = time, y = B02_shifted)) + 
    geom_point() +
    geom_line(aes(y = log_death_v1), color = "red", size = 1.2)

# Well, it goes down, but slowly. Maybe the built-in model fittting can 
# do better with our new functions?

fit5 <- nls(B02_shifted ~ log_growth_death(time, K, r, d, N0),
           data = growth_b2,
           start = list(K = 0.9, r = 0.2, d = 0.001, N0 = 0.01))

# adding a new column of model predictionss
growth_b2$log_death_v2 <- predict(fit5,growth_b2$time)
# plotting this new model fit
ggplot(growth_b2, aes(x = time, y = B02_shifted)) + geom_point() +
    geom_line(aes(y = log_death_v2), color = "red", size = 1.2)


# Better....

###############
#### !!! Are you happy with this fit?   
#### !!! Hint: plot the residuals.
###############


###############
#### !!! If you have more R experience, and have finished
#### !!! before the instructor, pick another well and try some fitting,
#### !!! or try to come up a different modification of our growth model.
###############
